# Supplementary material for: The association between day-to-day stress experiences, recovery, and work engagement among office workers in academia–An Ecological Momentary Assessment study
Source: PLoS One. 2023 Feb 21;18(2):e0281556. doi: 10.1371/journal.pone.0281556 (PMC9942985; doi:10.1371/journal.pone.0281556)
Supplement: S1 Dataset — (CSV) [file pone.0281556.s001.csv]

Participant_ID	days_passed_sequently_novel	Timestamp	Work_Location	Work_Location_CAT	Work_Engagement	JCQ_Demands	JCQ_Control	Stress_ratio	Psychological_Detachment	Relaxation
31	8	ma	888		3	2,392307692	2,696153846	,885594406	1	3,5
31	9	di	Worked not exclusively at home	1	2	1,905172414	2,120689655	,904310345	2	2
31	10	wo	Worked not exclusively at home	1	3	2,494791667	2,583333333	,955729167	2,5	2
31	11	do	Worked not exclusively at home	1	2,833333333	2,35106383	3	,783687943	3	1,5
31	12	vr	Worked not exclusively at home	1	3	1,882978723	2,968085106	,644792833	3	4
31	14	di	Worked not exclusively at home	1	3,166666667	1,585106383	2,765957447	,582003546	2	3
31	15	wo	888		3,5	2,431034483	3	,810344828	2	2
31	17	vr	Worked not exclusively at home	1	2	2,170454545	3	,723484848	2	2
31	18	ma	Worked not exclusively at home	1	3	2,120689655	3	,706896552	3	3
31	21	do	888		3,333333333	1,85106383	3	,617021277	4	4
32	6	ma	888		3	1,810344828	2,5	,724137931	2,5	4
32	7	di	Worked not exclusively at home	1	3,666666667	2,12	2,5	,848	2	3
32	8	wo	888		3,666666667	2,5	2,62962963	,956790123	2	4
32	9	do	Worked not exclusively at home	1	3,166666667	1,78	2,5	,712	3	4
32	10	vr	Worked not exclusively at home	1	2,833333333	2,12345679	2,74691358	,773856209	4	4
32	11	ma	888		3,666666667	2,498795181	2,58313253	,96626506	1	2
32	12	di	Worked not exclusively at home	1	3,5	2,461538462	2,769230769	,912820513	2	2,5
32	13	wo	888		2,833333333	2,177083333	2,442708333	,898809524	2	3,5
33	16	di	Worked not exclusively at home	1	3,666666667	2,5	3,120915033	,801513588	3,5	5
33	17	wo	Worked exclusively at home	0	1,833333333	2,222222222	2,888888889	,844444444	1,5	3
33	18	do	Worked exclusively at home	0	1,166666667	1,675	1,675	1	3,5	4
33	19	vr	888		8888	1	2	,5	8888	8888
33	24	vr	Worked exclusively at home	0	2,833333333	1,87037037	2,740740741	,688271605	2	4
33	25	ma	Worked exclusively at home	0	3,5	2,758169935	3,241830065	,854901961	2	3,5
33	26	di	Worked exclusively at home	0	2,333333333	2,645833333	3,03125	,894871795	2,5	2,5
33	27	wo	Worked exclusively at home	0	3,833333333	2,725490196	3,153594771	,905420992	4,5	5
33	28	do	Worked exclusively at home	0	1,333333333	2	3,5	,571428571	2	3
33	29	vr	Worked exclusively at home	0	2,833333333	2,5	2,730769231	,923076923	3	2
33	30	ma	Worked exclusively at home	0	3,333333333	2,217391304	2,920289855	,76111944	1	2
33	31	di	Worked exclusively at home	0	4,166666667	2,946808511	2,771276596	1,078014184	3	5
33	32	wo	Worked exclusively at home	0	3,166666667	2,094827586	3,094827586	,676781609	4	5
34	1	ma	888		2,5	1,782608696	3,065217391	,583850932	4,5	4
34	2	di	888		1,833333333	1,811320755	2,716981132	,666666667	3,5	4
34	3	wo	Worked not exclusively at home	1	2,166666667	2	2,5	,8	4	4
34	4	do	888		2,166666667	2	2,376666667	,842285714	4	4
34	5	vr	Worked not exclusively at home	1	2,333333333	2	2,545454545	,801346801	4	4
34	6	ma	888		1,833333333	2	3,034883721	,665233535	4	4
34	7	di	888		2,833333333	2,29375	2,891666667	,793472222	4	4
34	8	wo	Worked not exclusively at home	1	3,166666667	2	3,151162791	,637873754	4	4
34	9	do	888		3	2	3	,666666667	4	4
34	10	vr	888		3,166666667	2,5	3,100746269	,806467662	4	4
34	11	ma	888		2,333333333	2,143617021	2,430851064	,895551257	4	4
34	12	di	888		2,333333333	2	3	,666666667	4	3
34	13	wo	888		3	2,651515152	3	,883838384	4	3
34	14	do	Worked not exclusively at home	1	2,166666667	2,3375	3	,779166667	4	4
34	15	vr	888		2,5	2	3	,666666667	4	4
35	1	ma	888		8888	2	3	,666666667	8888	8888
35	2	di	888		8888	2,00617284	2,87037037	,711934156	8888	8888
35	3	wo	Worked not exclusively at home	1	1,666666667	2,197916667	2,5	,879166667	4	4,5
35	4	do	888		1,5	2,034313725	2,852941176	,742997199	3,5	4
35	5	vr	888		2,5	1,805555556	2,041666667	,931746032	4	2,5
35	7	ma	Worked not exclusively at home	1	1,666666667	1,694444444	2,583333333	,680555556	4	2,5
35	8	di	Worked not exclusively at home	1	4,166666667	1,991545894	3,088164251	,644268775	4	4
35	9	wo	888		8888	2,31871345	2,967836257	,76989843	8888	8888
35	10	do	888		2,666666667	2,005813953	2,837209302	,701162791	4	3
35	11	vr	Worked not exclusively at home	1	3,666666667	2,617088608	2,808544304	,928783709	3	4
35	18	ma	Worked not exclusively at home	1	1,5	2,051807229	2,425301205	,84437751	4	3,5
35	19	di	888		3,833333333	2,098076923	2,901923077	,723522854	4	3,5
35	20	wo	888		8888	2,114583333	2,770833333	,773611111	8888	8888
35	21	do	Worked not exclusively at home	1	3,5	2,325581395	2,5	,930232558	4	4
35	22	vr	888		8888	2,162790698	2,831395349	,761804087	8888	8888
36	9	ma	Worked exclusively at home	0	2,666666667	1,099637681	2,001811594	,55942029	2,5	4,5
36	10	di	Worked exclusively at home	0	1,5	1,516339869	1,516339869	1	2,5	5
36	11	wo	Worked exclusively at home	0	2,5	1,914893617	2,14893617	,882978723	3	5
36	12	do	Worked exclusively at home	0	1,5	1,310344828	2,5	,524137931	3,5	5
36	13	vr	Worked exclusively at home	0	3,5	1,62962963	2,50617284	,649029982	2,5	5
36	15	di	Worked exclusively at home	0	3,166666667	2,485714286	2,671428571	,934736842	3,5	5
36	16	wo	Worked exclusively at home	0	3,166666667	2,484931507	2,338356164	1,067063728	2,5	4
36	17	do	Worked exclusively at home	0	1,333333333	2,294230769	1,990384615	1,164102564	4	5
36	18	vr	Worked exclusively at home	0	1,833333333	2,5	1,85106383	1,374113475	3	4,5
36	19	ma	Worked exclusively at home	0	1,666666667	2,1875	1,93125	1,135597826	3,5	4
36	20	di	888		8888	2,289772727	1,640151515	1,400378788	8888	8888
36	21	wo	Worked exclusively at home	0	3	2	2,193548387	,913978495	3,5	5
36	22	do	Worked exclusively at home	0	3,666666667	1,888888889	1,541666667	1,219444444	5	5
36	23	vr	Worked exclusively at home	0	3,833333333	1,675	3,1625	,533333333	5	5
37	6	ma	Worked exclusively at home	0	3,333333333	2,566037736	2,688679245	,950943396	3,5	5
37	7	di	Worked exclusively at home	0	3,333333333	2,197674419	2,965116279	,732190942	4	5
37	8	wo	Worked exclusively at home	0	3,333333333	2,5	3	,833333333	4	4,5
37	9	do	Worked exclusively at home	0	3,333333333	1,88372093	3,279069767	,635995956	4	4
37	10	vr	Worked exclusively at home	0	3,166666667	1,688679245	2,971698113	,569811321	2,5	4
37	12	di	Worked exclusively at home	0	3,166666667	2,433962264	2,594339623	,941239892	4	4
37	13	wo	Worked exclusively at home	0	3,166666667	2,197674419	2,5	,879069767	5	5
37	14	do	Worked exclusively at home	0	3,333333333	2,26744186	2,918604651	,782807309	5	5
37	15	vr	Worked exclusively at home	0	3	2	2,877358491	,699371069	4,5	5
37	16	ma	Worked exclusively at home	0	3,666666667	2	3,186046512	,643638851	4,5	5
37	17	di	Worked exclusively at home	0	3	2	3,324324324	,604890605	4,5	5
37	18	wo	Worked exclusively at home	0	2,833333333	2,120567376	3,017730496	,711246201	4	4
37	19	do	Worked exclusively at home	0	3,833333333	2,241134752	3,241134752	,690780142	5	5
38	1	ma	Worked not exclusively at home	1	2,666666667	2	2,294230769	,87611336	2	4
38	2	di	Worked not exclusively at home	1	2,666666667	2	2,5	,8	2	2
38	3	wo	Worked not exclusively at home	1	2,666666667	2	2,536666667	,801234568	4	2
38	4	do	Worked not exclusively at home	1	3	1,918627451	3,337254902	,574951193	1,5	3
38	5	vr	Worked not exclusively at home	1	3	1,905844156	2,470779221	,784786642	2	3
38	6	ma	Worked exclusively at home	0	1,5	1,867149758	3,632850242	,514492754	2	2
38	7	di	Worked not exclusively at home	1	3,5	2,5	3,010309278	,835948005	2	3
38	8	wo	Worked not exclusively at home	1	3,833333333	2,144444444	3,433333333	,625396825	3	4
38	9	do	Worked not exclusively at home	1	4,333333333	2,225988701	4	,556497175	3	4
38	10	vr	Worked not exclusively at home	1	3,333333333	2,605769231	2,923076923	,894230769	2	3,5
38	11	ma	Worked not exclusively at home	1	3,833333333	2,257142857	3,566666667	,630612245	2	4
38	12	di	Worked not exclusively at home	1	3,5	2,067340067	2,932659933	,705146705	2,5	4
38	13	wo	Worked not exclusively at home	1	2,833333333	2,107954545	3,264772727	,644277597	2,5	4,5
38	14	do	Worked not exclusively at home	1	3,333333333	2	2,459935897	,851109675	3	3
38	15	vr	Worked not exclusively at home	1	3,5	2	2,843298969	,703976436	3,5	4
39	1	ma	Worked not exclusively at home	1	3,666666667	1,901923077	2,607692308	,732051282	3,5	4,5
39	2	di	Worked not exclusively at home	1	3,5	1,65942029	2,862318841	,588835212	5	5
39	3	wo	Worked not exclusively at home	1	3,833333333	1,65942029	3,920289855	,423541434	5	5
39	4	do	Worked not exclusively at home	1	4,166666667	2	3,612345679	,5592376	5	5
39	5	vr	Worked not exclusively at home	1	4,166666667	2,557971014	3,037137681	,85931677	4	5
39	6	ma	Worked not exclusively at home	1	4,333333333	2,41954023	3,059386973	,791167574	3	5
39	7	di	Worked not exclusively at home	1	4,5	2,273214286	3,908928571	,582258065	5	4
39	8	wo	Worked not exclusively at home	1	4,333333333	1,81884058	2,753623188	,777626812	5	5
39	9	do	Worked not exclusively at home	1	3,833333333	2,445945946	2,966216216	,842342342	4	5
39	10	vr	Worked not exclusively at home	1	3,666666667	2,5	2,876811594	,896446938	4,5	5
39	11	ma	Worked not exclusively at home	1	3,666666667	2,040816327	3,051020408	,661038961	3,5	4
39	12	di	Worked not exclusively at home	1	4,5	2,6375	2,8625	,922303922	4,5	5
39	13	wo	Worked not exclusively at home	1	3,5	2,653846154	2,584615385	1,032527473	4,5	4
39	14	do	Worked not exclusively at home	1	3,666666667	1,65308642	3,311111111	,507716049	5	5
39	15	vr	Worked not exclusively at home	1	3,166666667	2,094827586	2,879310345	,73045977	5	5
40	5	ma	Worked exclusively at home	0	4	2,079710145	3,15942029	,658363527	2,5	4
40	6	di	Worked exclusively at home	0	4	2,24939759	3	,749799197	3,5	3,5
40	7	wo	Worked not exclusively at home	1	3,666666667	2,568965517	3	,856321839	3	3,5
40	8	do	Worked exclusively at home	0	3,833333333	2,34057971	3	,780193237	3,5	4
40	9	vr	Worked exclusively at home	0	3,5	2,65942029	3,239130435	,821256039	3,5	4
40	10	ma	Worked exclusively at home	0	3,833333333	2,709770115	3,150383142	,863311587	3	3,5
40	13	do	Worked exclusively at home	0	3,666666667	2,65625	3,06875	,866216216	3,5	4
40	14	vr	Worked exclusively at home	0	3,666666667	2,760869565	3	,920289855	3	3
40	15	ma	Worked exclusively at home	0	3,833333333	2,20625	3,1375	,702850877	4,5	4
40	16	di	Worked exclusively at home	0	3,833333333	2,420289855	3,079710145	,786192925	2,5	4
40	17	wo	Worked exclusively at home	0	3,333333333	2,663157895	3	,887719298	2,5	4
40	18	do	Worked exclusively at home	0	3,666666667	2,419178082	3	,806392694	3,5	4
42	1	di	Worked not exclusively at home	1	3,166666667	2,234177215	3,265822785	,71149789	1,5	4
42	2	wo	Worked exclusively at home	0	2,666666667	2,398026316	2,407894737	1,005263158	2	3
42	3	do	Worked exclusively at home	0	3	2,335632184	2,332183908	1,004297851	1	4
42	4	vr	Worked not exclusively at home	1	2,666666667	2,161290323	2,032258065	1,055299539	2,5	3,5
42	5	ma	Worked not exclusively at home	1	4	2,189655172	2,905172414	,754622689	2	4
42	6	di	Worked not exclusively at home	1	3,666666667	2,342268041	2,770103093	,852470672	1	4
42	7	wo	Worked not exclusively at home	1	3,833333333	2,123188406	2,601449275	,808695652	2	3,5
42	8	do	Worked exclusively at home	0	3,166666667	2,47826087	2,15942029	1,144927536	2	4
42	9	vr	Worked exclusively at home	0	3,333333333	2,079710145	2,398550725	,872463768	2,5	4
42	10	ma	Worked not exclusively at home	1	3,5	2,326315789	2,592105263	,905964912	2	4
42	11	di	Worked not exclusively at home	1	4	2,189655172	2,879310345	,762068966	2	3,5
42	12	wo	Worked exclusively at home	0	3,333333333	2,072368421	2,789473684	,745099819	2	4
42	13	do	Worked exclusively at home	0	3,5	2,094827586	2,810344828	,747126437	2,5	4
42	14	vr	Worked exclusively at home	0	4	2,072368421	2,644736842	,783918129	2	4
42	15	ma	Worked exclusively at home	0	3,5	2,193548387	2,693548387	,814076246	2	4
43	1	di	Worked not exclusively at home	1	3,666666667	2	2,911458333	,687198068	4	4
43	2	wo	Worked not exclusively at home	1	3,666666667	1,84057971	3,079710145	,5980988	4	5
43	3	do	Worked not exclusively at home	1	4	2,081578947	3,081578947	,675438596	2,5	4
43	4	vr	Worked not exclusively at home	1	3,833333333	2	2,836206897	,71592775	3,5	5
43	5	ma	Worked not exclusively at home	1	3,666666667	2,407894737	2,734210526	,887477314	3	3,5
43	6	di	Worked not exclusively at home	1	3,166666667	2,974137931	2,905172414	1,025737131	3	4
43	7	wo	Worked not exclusively at home	1	4	2,52173913	3,579710145	,70531401	4	3
43	8	do	Worked not exclusively at home	1	4	2,405172414	3,094827586	,777701149	2,5	4
43	9	vr	Worked not exclusively at home	1	3,833333333	2,579710145	3	,859903382	4	4
43	10	ma	Worked exclusively at home	0	3,5	2,392307692	2,303846154	1,044102564	3,5	3
43	11	di	Worked not exclusively at home	1	3,166666667	2,882978723	2,734042553	1,059574468	3,5	3,5
43	12	wo	Worked exclusively at home	0	3,166666667	2,405172414	2,715517241	,887520525	3	4
43	13	do	Worked not exclusively at home	1	3	2,474137931	2,905172414	,853573213	3,5	4
43	15	ma	Worked not exclusively at home	1	3,333333333	2,594827586	2,784482759	,934032984	4	3
44	1	vr	Worked not exclusively at home	1	2,166666667	2,784615385	2,509615385	1,134682861	4,5	4
44	2	ma	Worked not exclusively at home	1	2,333333333	2,923333333	2,54	1,159722222	4	4,5
44	3	di	Worked exclusively at home	0	1,666666667	2,076923077	2,507692308	,865384615	4	4
44	4	wo	Worked not exclusively at home	1	2,833333333	2,446753247	2,5	,978701299	4,5	4
44	5	do	Worked exclusively at home	0	1,333333333	2,347222222	2,5	,938888889	4	4
44	6	vr	Worked exclusively at home	0	2	2	2,5	,8	4,5	4
44	7	ma	Worked not exclusively at home	1	2,166666667	2,265957447	2,734042553	,834793492	3,5	4
44	8	di	Worked not exclusively at home	1	2	2,392307692	2,392307692	1	3,5	4
44	9	wo	Worked not exclusively at home	1	3,333333333	2,725274725	2,516483516	1,098039216	3,5	4
44	10	do	Worked exclusively at home	0	2,666666667	2,099637681	2,699275362	,77826087	4	4
44	11	vr	888		8888	2,672131148	2,327868852	1,172131148	8888	8888
44	12	ma	Worked exclusively at home	0	1,666666667	2,152777778	2,652777778	,811111111	4	4
44	13	di	888		8888	2,398148148	2,796296296	,858796296	8888	8888
44	14	wo	888		8888	2,152777778	2,652777778	,811111111	8888	8888
44	15	do	888		8888	2,5	2,5	1	8888	8888
45	1	do	Worked not exclusively at home	1	3,666666667	1,5	3,5	,428571429	2,5	4
45	2	vr	Worked exclusively at home	0	3,5	1,721518987	2,791139241	,613622664	5	4,5
45	3	ma	Worked not exclusively at home	1	3,666666667	1,588461538	2,980769231	,530177515	3,5	4
45	4	di	Worked not exclusively at home	1	4,166666667	2,172131148	3,56284153	,608606557	4	4
45	5	wo	Worked not exclusively at home	1	4,333333333	1,5	3,264285714	,460897959	4	4
45	6	do	Worked exclusively at home	0	4	2	3,289473684	,609907121	3,5	4
45	7	vr	888		8888	2	3	,666666667	8888	8888
45	8	ma	888		8888	2	3,5	,571428571	8888	8888
45	9	di	Worked exclusively at home	0	4,166666667	1,85060241	3,425301205	,540042523	4	3,5
45	10	wo	Worked not exclusively at home	1	3,833333333	1,597590361	3,402409639	,483433735	3,5	4
45	11	do	Worked not exclusively at home	1	3,833333333	2	3,091772152	,647088608	3,5	3
45	12	vr	Worked exclusively at home	0	3,166666667	2	3,5	,571428571	2	3
45	13	ma	Worked exclusively at home	0	3,5	1,901923077	3,215384615	,598076923	3	4
45	14	di	Worked not exclusively at home	1	3,666666667	2,074698795	3,074698795	,674698795	3,5	4
45	15	wo	Worked not exclusively at home	1	3,666666667	2	3,163157895	,632675439	3,5	4
46	1	di	Worked exclusively at home	0	4	4	2,5	1,6	1	1,5
46	2	wo	Worked exclusively at home	0	4	3,206967213	2,5	1,282786885	1,5	3
46	3	do	Worked exclusively at home	0	3,5	3	2,462962963	1,23015873	1,5	2
46	4	vr	Worked exclusively at home	0	3,666666667	2,580246914	2,072530864	1,243703704	2	2,5
46	5	ma	Worked exclusively at home	0	3,333333333	3,087628866	2,097938144	1,468920558	2	2,5
46	6	di	Worked exclusively at home	0	4,333333333	2,712871287	2,737623762	,986704385	3	2,5
46	7	wo	Worked not exclusively at home	1	3,666666667	3	2,319230769	1,300480769	3	3
46	8	do	Worked exclusively at home	0	3,333333333	2,900362319	2,302536232	1,281329923	3	3
46	9	vr	Worked exclusively at home	0	3,833333333	2,597826087	2,400362319	1,085278413	3	3
46	11	wo	Worked exclusively at home	0	3,166666667	2,888297872	2,708776596	1,073708207	1	1
46	12	do	Worked exclusively at home	0	3,5	2,826086957	2,260869565	1,26201373	2	2
46	13	vr	Worked exclusively at home	0	3,5	3	2,5	1,2	3	4
46	14	ma	Worked exclusively at home	0	3,666666667	2,656701031	2,608247423	1,026597938	2	2
46	15	di	Worked exclusively at home	0	3,5	2,684375	2,184375	1,229513889	2	2
46	16	wo	Worked exclusively at home	0	3,666666667	2,9175	2,2475	1,302717391	2	2
50	1	wo	Worked not exclusively at home	1	3	2,0825	2,665	,781666667	3	4,5
50	2	do	Worked exclusively at home	0	3,333333333	1,775510204	2,331632653	,760714286	4	4
50	3	vr	Worked exclusively at home	0	3,333333333	2,06875	2,84375	,729285714	2	3,5
50	4	ma	Worked exclusively at home	0	3,166666667	2	2,581578947	,774898785	4,5	3,5
50	5	di	Worked exclusively at home	0	3,5	2	2,489473684	,811740891	2,5	4
50	7	do	Worked exclusively at home	0	3,666666667	2,1375	2,5875	,831666667	2	4
50	9	ma	Worked exclusively at home	0	2,666666667	2,337777778	2,922222222	,8	3	2
50	10	di	Worked exclusively at home	0	2,666666667	2,743243243	2,837837838	,968468468	3,5	2
50	11	wo	Worked not exclusively at home	1	3,333333333	2,27	2,923333333	,77605364	3,5	4
50	12	do	Worked exclusively at home	0	3,833333333	2,057971014	3,02173913	,691654173	4	3
50	13	vr	Worked exclusively at home	0	3	1,81884058	3	,606280193	2,5	4
50	14	ma	Worked exclusively at home	0	3	2,069923372	2,930076628	,706622879	3	4
50	15	di	Worked exclusively at home	0	3,833333333	2,326315789	2,673684211	,875843455	4	4
50	16	wo	Worked exclusively at home	0	3,333333333	2	2,84057971	,704623879	4	4
52	3	vr	Worked exclusively at home	0	2,833333333	1,8375	3	,6125	4	4
52	4	ma	Worked exclusively at home	0	3	1,879084967	3,362745098	,56302521	3	4
52	5	di	Worked exclusively at home	0	2,5	2,35106383	3,085106383	,764893617	3	4
52	6	wo	Worked exclusively at home	0	3,166666667	1,882978723	3,382978723	,556382979	3,5	4
52	7	do	Worked not exclusively at home	1	3,666666667	1,905172414	3,284482759	,582375479	4	4
52	8	vr	Worked exclusively at home	0	2,833333333	2,236111111	2,847222222	,777777778	4	4,5
52	9	ma	Worked exclusively at home	0	2,833333333	1,715517241	3,094827586	,555402299	3,5	5
52	10	di	Worked exclusively at home	0	2,666666667	1,765957447	3	,588652482	2,5	3,5
52	11	wo	Worked exclusively at home	0	2,666666667	1,652777778	3,347222222	,495726496	4,5	4
52	12	do	Worked not exclusively at home	1	3,166666667	1,5	3,25308642	,461988304	4	4
52	14	ma	Worked exclusively at home	0	3,166666667	1,882978723	3,382978723	,556382979	4	4
52	15	di	Worked exclusively at home	0	3,166666667	2	3,14893617	,638297872	4	4
52	16	wo	Worked exclusively at home	0	3	1,72	3	,573333333	4,5	4
52	17	do	888		8888	2	3,5	,571428571	8888	8888
53	1	do	Worked not exclusively at home	1	3,833333333	2,435897436	3,161538462	,765811966	4	4
53	2	vr	Worked exclusively at home	0	4,5	1,901923077	2,676923077	,777564103	5	5
53	3	ma	Worked exclusively at home	0	3,833333333	2,972222222	2,5	1,188888889	3	4
53	4	di	Worked not exclusively at home	1	4,333333333	2,0825	3,495	,597916667	4	3,5
53	5	wo	Worked exclusively at home	0	3,5	2,156565657	2,656565657	,807932264	3	4,5
53	6	do	Worked exclusively at home	0	4,5	1,930555556	3,513888889	,550813008	4,5	5
53	7	vr	Worked exclusively at home	0	3,666666667	2,205769231	2,490384615	,904395604	4	5
53	8	ma	Worked exclusively at home	0	3,666666667	2,4078125	3	,802604167	4,5	5
53	9	di	Worked not exclusively at home	1	4,666666667	2,861111111	3,291666667	,869352869	2,5	4
53	10	wo	Worked exclusively at home	0	3,833333333	1,821917808	3,034246575	,61369863	4	5
53	11	do	Worked exclusively at home	0	3,5	2,138888889	3,069444444	,696696697	4	5
53	12	vr	Worked exclusively at home	0	3,666666667	2,12345679	3,382716049	,636452242	4	5
53	13	ma	Worked exclusively at home	0	3,333333333	2,288461538	2,724358974	,846862815	4	5
53	14	di	Worked not exclusively at home	1	3,166666667	1,624242424	2,86969697	,583253589	4	5
53	15	wo	Worked exclusively at home	0	3	2,255172414	2,916091954	,774871185	4,5	3,5
54	2	vr	Worked not exclusively at home	1	3,166666667	2,75	2,5	1,1	2,5	4
54	5	wo	Worked not exclusively at home	1	2,833333333	2,744186047	2,372093023	1,154521964	1,5	2
54	6	do	Worked exclusively at home	0	3,5	2,163157895	2,663157895	,81208577	3	3,5
54	7	vr	Worked exclusively at home	0	2,5	2,5	2,5	1	2,5	3
54	8	ma	Worked not exclusively at home	1	4	2,55	2,5875	,996666667	2,5	3
54	9	di	Worked exclusively at home	0	3,5	2,431034483	2,689655172	,910344828	2	2
54	10	wo	Worked exclusively at home	0	3,5	2,5	3	,833333333	3	3,5
54	11	do	Worked exclusively at home	0	4	2,805555556	2,847222222	,990740741	2,5	4
54	12	vr	Worked exclusively at home	0	3,5	2,305555556	2,5	,922222222	2	2
54	13	ma	Worked not exclusively at home	1	4	2,490384615	2,705769231	,928205128	2,5	3
54	14	di	Worked exclusively at home	0	3,666666667	2,265957447	2,85106383	,804964539	2,5	3
54	15	wo	Worked not exclusively at home	1	4	2	3,041666667	,666666667	3,5	3
54	16	do	Worked exclusively at home	0	3,833333333	2,84	2,78	1,005333333	3,5	4
54	18	ma	888		8888	3	2,5	1,2	8888	8888
55	3	ma	Worked not exclusively at home	1	3,5	1,557291667	3,322916667	,466346154	2,5	3,5
55	4	di	Worked exclusively at home	0	3	1,489473684	2,571052632	,575536062	4	4
55	5	wo	Worked exclusively at home	0	3,166666667	1,797101449	2,501811594	,738876176	3	3
55	6	do	Worked not exclusively at home	1	2,166666667	2	2,361702128	,849172577	2,5	4
55	8	ma	Worked exclusively at home	0	3,5	1,823076923	2,830769231	,638461538	3	3
55	9	di	Worked not exclusively at home	1	3,166666667	2	2,5	,8	2	3
55	10	wo	Worked exclusively at home	0	2,833333333	2,094827586	2,215517241	,951724138	4	4
55	11	do	Worked not exclusively at home	1	2,5	2,189655172	2,284482759	,960072595	4	4
55	12	vr	Worked exclusively at home	0	3,166666667	2	3	,666666667	4,5	4,5
55	13	ma	Worked exclusively at home	0	2,333333333	2,65625	3	,885416667	2,5	3,5
55	14	di	Worked not exclusively at home	1	2,666666667	1,905172414	2,689655172	,710344828	3	4
55	15	wo	Worked exclusively at home	0	2,666666667	2	2,813461538	,720879121	3	4
55	16	do	Worked exclusively at home	0	2,166666667	2,094827586	2,974137931	,708965517	3	4
57	3	ma	Worked not exclusively at home	1	3,166666667	1,852941176	2,029411765	,946524064	4	3
57	4	di	Worked not exclusively at home	1	3,666666667	1,821428571	1,821428571	1	4	4
57	5	wo	Worked not exclusively at home	1	3,5	2,15	1,875	1,158333333	3,5	4
57	6	do	Worked not exclusively at home	1	3,5	2,058823529	2	1,029411765	3,5	4
57	7	vr	Worked not exclusively at home	1	3,666666667	2	2	1	3	4
57	8	ma	Worked not exclusively at home	1	3,5	2	2	1	3	4
57	9	di	Worked not exclusively at home	1	3,333333333	2,19047619	2	1,095238095	3	4
57	10	wo	Worked not exclusively at home	1	3,666666667	2	1,892857143	1,058441558	3	4
57	11	do	Worked not exclusively at home	1	3	2	2	1	3,5	4
57	13	ma	Worked not exclusively at home	1	3,333333333	2,107142857	2	1,053571429	3	3
57	15	wo	Worked not exclusively at home	1	3,166666667	2,107142857	2,107142857	1	3,5	3,5
57	16	do	Worked not exclusively at home	1	3,666666667	2	2,107142857	,950549451	4	4
57	17	vr	Worked not exclusively at home	1	3,166666667	2	1,892857143	1,058441558	3,5	3,5
58	5	ma	Worked not exclusively at home	1	3,5	2,689655172	2,310344828	1,168582375	2	2
58	6	di	Worked not exclusively at home	1	4	3,183544304	2,541139241	1,270486342	2	2
58	7	wo	Worked not exclusively at home	1	3,666666667	2,698630137	2,301369863	1,176560122	2	2,5
58	8	do	Worked not exclusively at home	1	3,833333333	2,796296296	2,601851852	1,077777778	2	3
58	9	vr	Worked not exclusively at home	1	4	2,99382716	3,37037037	,886243386	2	4
58	10	ma	Worked not exclusively at home	1	4	2,592307692	2,492307692	1,08034188	2	2,5
58	11	di	Worked not exclusively at home	1	4	2,901923077	3	,967307692	2	2
58	12	wo	Worked not exclusively at home	1	3,5	2,902777778	2,600694444	1,115079365	2	4
58	13	do	Worked not exclusively at home	1	4	2,715517241	2,568965517	1,086206897	2	3
58	14	vr	Worked not exclusively at home	1	3	2,905172414	2,620689655	1,113793103	2,5	2,5
58	15	ma	Worked not exclusively at home	1	4	2,75060241	2,83253012	,97640216	2	2
58	16	di	Worked not exclusively at home	1	3,666666667	3,037953795	2,632013201	1,157425743	2	2
58	17	wo	Worked not exclusively at home	1	4	2,930076628	2,951149425	1,010623476	2	2
58	18	do	Worked not exclusively at home	1	3,666666667	2,604166667	2,503472222	1,038359788	2	2
58	19	vr	Worked not exclusively at home	1	4	2,882978723	2,734042553	1,059574468	2	3
59	1	do	Worked not exclusively at home	1	4,166666667	2,115196078	3	,705065359	4	4
59	2	vr	Worked not exclusively at home	1	3,666666667	2,230769231	2,730769231	,815384615	4	4
59	8	ma	Worked not exclusively at home	1	3,833333333	2,315789474	2,657894737	,868899522	3	3
59	9	di	Worked not exclusively at home	1	3,666666667	2,404109589	2,865296804	,84098845	2	2
59	11	do	Worked not exclusively at home	1	4,833333333	2,337209302	2,569767442	,972194135	1	3
59	12	vr	Worked not exclusively at home	1	3,666666667	3,148648649	2,067567568	1,531531532	3	2
59	18	ma	Worked not exclusively at home	1	3,5	2,391666667	2,543055556	,954789272	4	3,5
59	19	di	Worked exclusively at home	0	3,833333333	2,321100917	2,847706422	,819025775	4	4
59	20	wo	Worked not exclusively at home	1	4	2,188953488	3	,729651163	2,5	3
59	21	do	Worked not exclusively at home	1	3,666666667	2,145833333	3	,715277778	4	4
59	22	vr	Worked not exclusively at home	1	4,333333333	2,387096774	2,709677419	,887864823	2	2
59	23	ma	Worked not exclusively at home	1	3,5	2,724489796	2,408163265	1,130397422	2	2
59	24	di	Worked exclusively at home	0	2,666666667	2,564516129	2,661290323	,967741935	3,5	4
59	25	wo	888		8888	2,61627907	2,872093023	,906976744	8888	8888
60	3	ma	Worked not exclusively at home	1	2,666666667	2,203947368	3,009868421	,734736842	4	4
60	4	di	888		8888	2,625	3	,875	8888	8888
60	5	wo	888		8888	2,66828479	2,699029126	,992527214	8888	8888
60	6	do	Worked not exclusively at home	1	2,666666667	2,398058252	2,5	,959223301	4	1
60	7	vr	Worked not exclusively at home	1	3,166666667	3,5	2,647058824	1,32513369	3	4
60	8	ma	Worked not exclusively at home	1	4,333333333	2,765432099	2,959259259	,928395062	4,5	4,5
60	9	di	Worked exclusively at home	0	3,333333333	3,12345679	3	1,041152263	3	4,5
60	10	wo	Worked not exclusively at home	1	3,5	2,7	3	,9	1,5	4
60	11	do	Worked not exclusively at home	1	3	2,546428571	2,908928571	,877846791	4	4
60	12	vr	Worked not exclusively at home	1	3,333333333	3	2,27037037	1,325252525	3,5	3,5
60	13	ma	Worked not exclusively at home	1	3,833333333	3	2,415492958	1,33418694	2,5	2
60	14	di	Worked not exclusively at home	1	2,5	3,189655172	2,405172414	1,327767695	4	3,5
60	15	wo	Worked not exclusively at home	1	1,333333333	1	2,5	,4	3	3,5
60	16	do	Worked not exclusively at home	1	1,666666667	2,288888889	2,711111111	,859259259	3	3,5
60	17	vr	Worked exclusively at home	0	2,166666667	2,5	2,833333333	,882352941	3	4
61	1	ma	Worked not exclusively at home	1	2,833333333	2,37654321	2,382716049	1,01377018	3	4,5
61	2	di	Worked not exclusively at home	1	2,833333333	2,186538462	2,196153846	,98974359	4	3,5
61	3	wo	Worked not exclusively at home	1	3,666666667	3,104166667	2,496527778	1,264376218	2,5	2,5
61	4	do	Worked not exclusively at home	1	3,166666667	2,807692308	2,5	1,123076923	1	3,5
61	5	vr	Worked not exclusively at home	1	3,166666667	3,334101382	2,241935484	1,490180787	3	4
61	6	ma	Worked not exclusively at home	1	3,333333333	2,448275862	2,284482759	1,059437387	2	5
61	8	wo	Worked not exclusively at home	1	3	3,117021277	2,734042553	1,142177722	4	4
61	9	do	Worked not exclusively at home	1	3	2,906779661	2,906779661	1	1,5	3
61	10	vr	Worked not exclusively at home	1	2,666666667	2,468085106	2,5	,987234043	4	3,5
61	11	ma	Worked exclusively at home	0	2,833333333	3	2,5	1,2	3	4
61	12	di	Worked not exclusively at home	1	3	3,543103448	2,189655172	1,608237548	2	1,5
61	13	wo	Worked not exclusively at home	1	3,833333333	3,5	2,585106383	1,388610763	1	3
61	14	do	Worked exclusively at home	0	2,666666667	3,431034483	2,594827586	1,32545156	1	1,5
61	15	vr	Worked not exclusively at home	1	2,833333333	3,305555556	2,847222222	1,166666667	3	3
62	7	ma	Worked not exclusively at home	1	4	1,870689655	2,853448276	,66148399	4	2,5
62	8	di	Worked exclusively at home	0	2,666666667	2,117647059	2,073529412	1,220588235	3	3,5
62	9	wo	Worked exclusively at home	0	2,666666667	1,5	3,151515152	,476689977	3	3,5
62	10	do	Worked exclusively at home	0	2,666666667	1,75	3,1	,64	3,5	2,5
62	11	vr	Worked exclusively at home	0	4	2	3	,666666667	5	3,5
62	12	ma	Worked not exclusively at home	1	3,666666667	2,185714286	2,847619048	,772108844	4	3,5
62	13	di	Worked not exclusively at home	1	3,666666667	2,031746032	2,865079365	,735029814	4,5	4
62	14	wo	Worked exclusively at home	0	3,666666667	1,5	2,904411765	,519117647	4	3
62	15	do	Worked not exclusively at home	1	4,333333333	1,526315789	3,026315789	,490225564	5	3,5
62	16	vr	Worked exclusively at home	0	3,5	1,848837209	3	,61627907	4	4
62	17	ma	Worked not exclusively at home	1	8888	1,873015873	2,888888889	,692612943	8888	8888
62	18	di	Worked not exclusively at home	1	4,166666667	2,5	2,795454545	,915584416	2	3
62	19	wo	Worked exclusively at home	0	3,166666667	1,590163934	2,803278689	,571783408	2,5	2,5
62	20	do	Worked exclusively at home	0	4,166666667	2,361702128	2,680851064	,878916828	2	3
62	21	vr	Worked exclusively at home	0	2,833333333	2	3	,666666667	4,5	4
64	1	vr	Worked not exclusively at home	1	3,666666667	1,990740741	3	,663580247	3,5	4
64	2	ma	Worked not exclusively at home	1	3	2	2,25862069	,896551724	2	4
64	3	di	Worked not exclusively at home	1	3	2	2,5	,8	3	4
64	4	wo	Worked not exclusively at home	1	2,833333333	2,189655172	2,284482759	,960072595	3,5	4
64	5	do	Worked not exclusively at home	1	2,833333333	2,315789474	2,815789474	,821052632	3	4
64	6	vr	888		8888	2,388888889	3	,796296296	8888	8888
64	7	ma	888		8888	2	2,706060606	,741818182	8888	8888
64	8	di	Worked not exclusively at home	1	2,666666667	2	3	,666666667	4	4
64	9	wo	888		8888	2,183333333	3	,727777778	8888	8888
64	10	do	Worked not exclusively at home	1	3,166666667	2,117021277	2,734042553	,775219024	4	4
64	12	wo	Worked not exclusively at home	1	2,333333333	2,5	3	,833333333	4	4
64	13	do	Worked not exclusively at home	1	3	2	3	,666666667	4	4
64	14	vr	888		8888	2,5	2	1,25	8888	8888
67	1	di	Worked not exclusively at home	1	3,833333333	1,5	3	,5	4	4
67	2	wo	Worked exclusively at home	0	3,333333333	2,101027397	2,702054795	,777957659	4	3
67	3	do	Worked exclusively at home	0	3,333333333	2,1375	2,55	,8453125	4	3
67	4	vr	Worked exclusively at home	0	3,333333333	2	2,903225806	,689107059	3	4
67	5	ma	Worked exclusively at home	0	3,166666667	2,117021277	2,882978723	,735502712	3	3
67	6	di	Worked exclusively at home	0	3,666666667	2,15942029	2,920289855	,739963352	3	4
67	7	wo	Worked exclusively at home	0	3,166666667	2,689655172	2,525862069	1,079552329	3	4
67	8	do	Worked exclusively at home	0	3	2,620689655	2,5	1,048275862	3	3,5
67	9	vr	Worked exclusively at home	0	3	2,52173913	2,579710145	,979264214	3,5	4
67	10	ma	Worked exclusively at home	0	3,166666667	2,398550725	2,81884058	,849475262	4	4
67	11	di	Worked not exclusively at home	1	3,166666667	2,35106383	2,617021277	,896542553	3,5	3,5
67	12	wo	Worked exclusively at home	0	3,5	2,405172414	2,905172414	,827836082	3,5	4
67	13	do	Worked exclusively at home	0	2,833333333	2,284482759	2,689655172	,848275862	3,5	3
67	15	ma	Worked exclusively at home	0	3	2,5	3	,833333333	4	3,5
68	1	wo	Worked not exclusively at home	1	3,833333333	3	2,5	1,2	4,5	3,5
68	2	do	Worked exclusively at home	0	2,833333333	2,19047619	2,404761905	,912280702	4,5	4
68	4	ma	Worked exclusively at home	0	2,833333333	2,089285714	2,5	,835714286	4,5	3,5
68	5	di	Worked exclusively at home	0	2,666666667	2,294642857	1,705357143	1,362637363	4,5	5
68	6	wo	Worked exclusively at home	0	2,333333333	2	1,476190476	1,413919414	3,5	4
68	7	do	Worked exclusively at home	0	2,333333333	1,476190476	1,285714286	1,138528139	4,5	4
68	8	vr	Worked exclusively at home	0	2	2,19047619	1,666666667	1,39047619	4	4
68	9	ma	Worked exclusively at home	0	2,333333333	2,098214286	1,303571429	1,621428571	3,5	4
68	10	di	Worked exclusively at home	0	2,166666667	2	1,523809524	1,346320346	4	4
68	11	wo	Worked exclusively at home	0	2,833333333	2,095238095	1,666666667	1,33968254	4	4
68	12	do	Worked exclusively at home	0	2	2,095238095	1,904761905	1,101587302	4	4
68	15	di	Worked exclusively at home	0	2,833333333	2,119047619	1,619047619	1,313492063	4	4
68	16	wo	Worked exclusively at home	0	2,5	2	1,6	1,266666667	3,5	4
68	17	do	888		8888	2	2	1	8888	8888
69	2	wo	Worked not exclusively at home	1	3,666666667	1,962046205	2,660066007	,738351776	4	4
69	3	do	Worked not exclusively at home	1	3,333333333	2	2,803846154	,714219114	2,5	3
69	4	vr	Worked exclusively at home	0	3,666666667	2,064220183	2,490252294	,840792124	3,5	4
69	5	ma	Worked not exclusively at home	1	3,666666667	2,209770115	2,849616858	,776026273	2,5	2
69	6	di	Worked not exclusively at home	1	3,333333333	2	2,78	,725333333	2	2
69	7	wo	Worked not exclusively at home	1	3,5	2,183673469	2,632653061	,833333333	3	4
69	8	do	Worked exclusively at home	0	3	2	2,37755102	,841558442	4	4
69	9	vr	Worked exclusively at home	0	3,333333333	2	2,401923077	,833036437	4	2
69	10	ma	Worked exclusively at home	0	4	2,125615764	2,685960591	,793414104	2,5	2,5
69	11	di	Worked exclusively at home	0	3,5	2,054472477	2,663417431	,77162364	2,5	3
69	12	wo	Worked exclusively at home	0	3,833333333	2,10237069	2,89762931	,726011994	3	3
69	13	do	Worked exclusively at home	0	3,333333333	2,054956897	2,774784483	,74137931	2,5	3
69	14	vr	Worked exclusively at home	0	3,5	2,176470588	2,941176471	,740315638	3,5	4
69	15	ma	Worked exclusively at home	0	3,833333333	2,25	3,0625	,73498062	3,5	2,5
69	16	di	888		8888	2,14893617	2,468085106	,89893617	8888	8888
70	1	do	Worked not exclusively at home	1	4	1,718579235	2,655737705	,658925319	1,5	2,5
70	2	vr	Worked exclusively at home	0	3,5	1,398026316	2,592105263	,540789474	3,5	4
70	3	ma	Worked exclusively at home	0	2,833333333	1,908227848	2,775316456	,691469455	3	2
70	4	di	Worked not exclusively at home	1	3,333333333	1,303846154	3	,434615385	2,5	2
70	5	wo	Worked exclusively at home	0	2,833333333	1,458333333	2,458333333	,583333333	3	2
70	6	do	Worked exclusively at home	0	2,833333333	1,632183908	2,494252874	,676518883	4	3
70	8	ma	Worked exclusively at home	0	2,166666667	1	2,20212766	,479432624	3	2,5
70	9	di	Worked exclusively at home	0	3,666666667	1,638157895	3,013157895	,595588235	1	3
70	10	wo	Worked exclusively at home	0	2,666666667	2	2,818181818	,727272727	1	3
70	11	do	Worked exclusively at home	0	3,333333333	1,798913043	2,599637681	,691097308	2,5	3
70	12	vr	Worked exclusively at home	0	4	1,741830065	2,620915033	,663480392	1	2
70	13	ma	Worked exclusively at home	0	2,833333333	2	2,763888889	,725694444	3	3,5
70	14	di	Worked exclusively at home	0	3,333333333	2,112820513	2,451282051	,873076923	3	3
70	15	wo	Worked exclusively at home	0	3	2	2,531609195	,812373225	2,5	3
71	1	vr	Worked not exclusively at home	1	4,666666667	2,5	2,828125	,890625	2,5	4
71	2	ma	Worked not exclusively at home	1	4	2,56162465	2,890756303	,903121775	3,5	4
71	3	di	Worked not exclusively at home	1	4,833333333	2,56122449	3,494897959	,742401216	3	4
71	4	wo	Worked exclusively at home	0	4,333333333	2,29787234	3,531914894	,644680851	3,5	4,5
71	5	do	Worked exclusively at home	0	3,5	2,234042553	3,5	,638297872	3,5	5
71	7	ma	Worked not exclusively at home	1	4,666666667	2,561904762	3,69047619	,695098039	4	5
71	8	di	Worked exclusively at home	0	4	2,165060241	3,418072289	,642661555	3,5	4,5
71	9	wo	Worked exclusively at home	0	3,5	2,3625	3,70625	,638333333	2,5	3,5
71	10	do	Worked exclusively at home	0	3,166666667	2,609090909	3,345454545	,769886364	2,5	4
71	11	vr	Worked exclusively at home	0	3,833333333	2,39673913	3,599637681	,664167916	2,5	4
71	12	ma	Worked exclusively at home	0	4	2,189655172	3,379310345	,648604269	2	4
71	13	di	Worked exclusively at home	0	4	2,873525557	3,5	,821007302	4	3,5
71	14	wo	Worked exclusively at home	0	4,333333333	1,895424837	3	,631808279	3	4,5
71	15	do	Worked exclusively at home	0	4,166666667	2,245454545	3,672727273	,613636364	3	4
72	1	ma	Worked not exclusively at home	1	3,833333333	1,094827586	2,353448276	,486042693	3,5	4
72	2	di	Worked exclusively at home	0	2,833333333	1,617021277	2,765957447	,587765957	4	3,5
72	3	wo	Worked not exclusively at home	1	3,166666667	1,810344828	2,284482759	,800362976	4,5	4
72	4	do	Worked exclusively at home	0	2,833333333	1,810344828	2,905172414	,622688656	3,5	3,5
72	5	vr	Worked exclusively at home	0	2,666666667	1,765957447	2,35106383	,765957447	4,5	3,5
72	6	ma	Worked exclusively at home	0	3	1,810344828	2,284482759	,800362976	4	4
72	7	di	Worked exclusively at home	0	2,833333333	1,703703704	2,601851852	,653472222	4,5	3,5
72	8	wo	Worked not exclusively at home	1	3,5	1,734042553	3	,578014184	4,5	4
72	9	do	Worked exclusively at home	0	3,5	2,189655172	2,905172414	,754622689	2	2
72	11	ma	Worked exclusively at home	0	3,166666667	2,189655172	2,689655172	,813793103	4,5	4
72	12	di	Worked exclusively at home	0	3,166666667	1,715517241	2,689655172	,64137931	3	4
72	13	wo	Worked not exclusively at home	1	3,333333333	1,810344828	2,905172414	,622688656	2	3
72	14	do	Worked exclusively at home	0	4	2,094827586	3	,698275862	3,5	4
72	15	vr	Worked exclusively at home	0	3,333333333	2,24691358	2,62345679	,855555556	3,5	4
73	1	ma	Worked not exclusively at home	1	3,833333333	2,730769231	3,461538462	,794871795	3,5	4,5
73	2	di	Worked not exclusively at home	1	3,833333333	1,579710145	2,637681159	,607660455	2,5	5
73	3	wo	Worked exclusively at home	0	3,833333333	1,189655172	2,732758621	,464367816	4,5	5
73	4	do	Worked exclusively at home	0	4	1,4875	2,8625	,593055556	5	5
73	5	vr	Worked exclusively at home	0	3,333333333	1,181818182	3,318181818	,363636364	2	4
73	6	ma	Worked not exclusively at home	1	3,5	1,355263158	2,861842105	,479385965	4	3,5
73	7	di	Worked exclusively at home	0	1,833333333	1	2,284615385	,457435897	2	4,5
73	8	wo	Worked not exclusively at home	1	4,166666667	1,152777778	3,416666667	,346527778	4	2,5
73	9	do	Worked not exclusively at home	1	3,333333333	1	1,72	,593333333	3,5	5
73	10	vr	Worked exclusively at home	0	3,166666667	1,56	2,16	,893333333	5	5
73	11	ma	Worked not exclusively at home	1	2,666666667	1,265957447	2,765957447	,456117021	5	5
73	12	di	Worked exclusively at home	0	3,666666667	1,127906977	1,76744186	,744186047	1,5	4
73	13	wo	Worked exclusively at home	0	3,666666667	1,170454545	2,664772727	,444214876	5	5
73	14	do	Worked not exclusively at home	1	3,833333333	1	2,946808511	,355319149	5	5
74	2	vr	Worked exclusively at home	0	4,666666667	1,916666667	3	,638888889	4	4,5
74	3	ma	Worked not exclusively at home	1	4,833333333	2,701492537	3	,900497512	4	4
74	4	di	Worked exclusively at home	0	4,166666667	2,916666667	2,833333333	1,025252525	4	4
74	5	wo	Worked exclusively at home	0	3,833333333	2,5	2,900390625	,862205616	4	4
74	6	do	Worked exclusively at home	0	4	2,82972973	2,835135135	1,000160875	4	4
74	7	vr	Worked exclusively at home	0	4,166666667	2,3984375	3	,799479167	4	4
74	8	ma	Worked not exclusively at home	1	3,833333333	2,716981132	2,716981132	1	4	4
74	9	di	Worked exclusively at home	0	4	2	2,876666667	,695686275	4	4
74	10	wo	Worked exclusively at home	0	3,333333333	2,568493151	2,863013699	,897797475	4	4
74	11	do	Worked not exclusively at home	1	3,833333333	2,416666667	2,791666667	,868686869	4	4
74	12	vr	Worked exclusively at home	0	3,833333333	2,295081967	3,196721311	,717108029	4	4
74	13	ma	Worked not exclusively at home	1	4	2,188679245	2,905660377	,754170085	5	5
74	14	di	Worked exclusively at home	0	3,333333333	2	2,5	,8	4	4
74	15	wo	Worked exclusively at home	0	3,5	1,606060606	2,848484848	,572084481	3,5	4
74	16	do	888		8888	2	3	,666666667	8888	8888
75	2	wo	Worked exclusively at home	0	4	2,120689655	3,5	,60591133	1,5	2
75	3	do	Worked not exclusively at home	1	4,666666667	2,456896552	3,525862069	,68885696	4,5	3,5
75	4	vr	Worked not exclusively at home	1	4,166666667	2,810344828	3,474137931	,816884661	4	5
75	5	ma	Worked exclusively at home	0	4,666666667	2,5	3,215517241	,779310345	3,5	3
75	6	di	Worked not exclusively at home	1	4,5	2,5	2,974137931	,848275862	2,5	2
75	7	wo	Worked exclusively at home	0	4,333333333	2,724637681	3,02173913	,891554223	2,5	2
75	8	do	Worked not exclusively at home	1	4	2,186538462	2,901923077	,755852843	2,5	3,5
75	9	vr	Worked not exclusively at home	1	3,833333333	2,043478261	3,5	,583850932	3	3
75	10	ma	Worked exclusively at home	0	4,5	2,31884058	3,34057971	,695652174	2,5	3
75	11	di	Worked not exclusively at home	1	4,166666667	1,805555556	3	,601851852	4	3,5
75	12	wo	Worked exclusively at home	0	4,166666667	2,405172414	2,931034483	,827586207	3	3
75	13	do	Worked not exclusively at home	1	4,5	1,85106383	3,265957447	,571108623	2	3,5
75	14	vr	Worked exclusively at home	0	3,666666667	2,382978723	2,70212766	,918439716	4	4
75	15	ma	Worked exclusively at home	0	3,833333333	2,525862069	3	,841954023	4	3
75	16	di	888		8888	2,734042553	3,031914894	,914893617	8888	8888
76	3	ma	Worked exclusively at home	0	3,333333333	2,206896552	2,896551724	,76402975	2,5	2
76	4	di	Worked exclusively at home	0	3,5	2,390410959	3,280821918	,733072407	3	4,5
76	5	wo	Worked exclusively at home	0	3	2,5	2,852941176	,882352941	2	3
76	6	do	Worked not exclusively at home	1	3,833333333	2,94368932	2,921359223	1,010155117	1,5	3
76	7	vr	Worked not exclusively at home	1	3,5	2,623563218	2,870689655	,917624521	2,5	4
76	8	ma	Worked not exclusively at home	1	4	3,193877551	2,903061224	1,101153505	1,5	1,5
76	9	di	Worked not exclusively at home	1	3,666666667	3,072463768	3	1,024154589	2,5	4
76	10	wo	888		8888	3,641025641	3	1,213675214	8888	8888
76	11	do	Worked exclusively at home	0	4,166666667	3,204918033	2,931693989	1,093676815	2,5	3,5
76	12	vr	Worked exclusively at home	0	2,833333333	2,731481481	2,615740741	1,043402778	2	4,5
76	13	ma	Worked exclusively at home	0	3,166666667	3	3,132996633	,958001063	3	4
76	14	di	Worked not exclusively at home	1	3,5	3,067391304	3	1,022463768	2,5	2,5
76	15	wo	Worked exclusively at home	0	4,166666667	2,792682927	2,926829268	,955284553	2,5	2,5
76	16	do	888		8888	2,876436782	2,876436782	1	8888	8888
76	17	vr	Worked exclusively at home	0	3,333333333	2,461538462	2,846153846	,871794872	3,5	5
77	1	ma	Worked not exclusively at home	1	4,166666667	1,34375	2,5	,5375	5	3,5
77	2	di	Worked not exclusively at home	1	3	1,661538462	3	,553846154	5	4
77	3	wo	Worked exclusively at home	0	2,833333333	1,284482759	2,474137931	,518062397	4	3,5
77	4	do	Worked not exclusively at home	1	3,5	1,64893617	2,70212766	,64893617	4	4,5
77	5	vr	Worked not exclusively at home	1	3	1,901923077	3,401923077	,558974359	4	4
77	6	ma	Worked exclusively at home	0	3,166666667	1,617021277	3,382978723	,478723404	4	4
77	7	di	Worked exclusively at home	0	3,833333333	1,734042553	3,5	,495440729	4	3,5
77	8	wo	Worked not exclusively at home	1	3,5	2	3,490384615	,57648099	4	4
77	9	do	Worked exclusively at home	0	3,5	1,784615385	3,303846154	,544378698	4	4
77	11	ma	Worked not exclusively at home	1	3,333333333	1,65942029	3,18115942	,524076671	3	4
77	12	di	Worked exclusively at home	0	2,833333333	1,474137931	3,189655172	,459770115	3	3,5
77	13	wo	Worked exclusively at home	0	3,666666667	1,905172414	2,810344828	,67816092	4	4
77	14	do	Worked not exclusively at home	1	3,5	1,34057971	3,376811594	,40958132	3	4
77	15	vr	Worked exclusively at home	0	3,5	1,613636364	3,159090909	,515151515	4	5
78	1	ma	Worked not exclusively at home	1	3,166666667	1,858974359	2,852564103	,654945055	2	4
78	2	di	Worked exclusively at home	0	3	2	2,7475	,729285714	3	4
78	3	wo	Worked exclusively at home	0	3,166666667	2,098076923	2,705769231	,778754579	2	4
78	4	do	Worked exclusively at home	0	1,333333333	2,101449275	3,079710145	,683341125	3	4
78	5	vr	Worked exclusively at home	0	3,666666667	2,074698795	2,724096386	,762650602	2	4,5
78	6	ma	888		8888	2,43125	2,9125	,839583333	8888	8888
78	7	di	Worked exclusively at home	0	3	2,325	2,8375	,824242424	3	2,5
78	8	wo	Worked not exclusively at home	1	2,833333333	3	2,657894737	1,131100478	2	3
78	9	do	Worked exclusively at home	0	3,333333333	2,626436782	3,379310345	,779146141	2	3
78	10	vr	Worked exclusively at home	0	3,833333333	2	3,458333333	,585185185	2	4
78	11	ma	Worked exclusively at home	0	3,833333333	2,884803922	2,884803922	1	1,5	3,5
78	12	di	Worked exclusively at home	0	4	3,28	2,76	1,183333333	1	4
78	13	wo	Worked exclusively at home	0	2,666666667	3	2,79	1,084	2,5	4
78	16	ma	888		8888	2	3	,666666667	8888	8888
79	1	di	888		8888	1,5	4	,375	8888	8888
79	2	wo	Worked exclusively at home	0	4	1,6	3,5	,457142857	4	2
79	3	do	Worked exclusively at home	0	3,166666667	2	3,198051948	,626641929	3	2,5
79	5	ma	Worked exclusively at home	0	2,833333333	1,763888889	3,736111111	,473958333	4	3
79	6	di	Worked exclusively at home	0	4,166666667	2,330769231	3,5	,665934066	4	5
79	7	wo	Worked exclusively at home	0	3,666666667	2,258064516	4	,564516129	3,5	4
79	8	do	Worked exclusively at home	0	3	1,868055556	3,604166667	,518849206	4,5	4
79	9	vr	888		8888	1,5	3,407894737	,463815789	8888	8888
79	10	ma	Worked exclusively at home	0	2	2	2,994565217	,676453981	4	4
79	11	di	Worked exclusively at home	0	4,5	1,663043478	3,331521739	,497372193	4	5
79	12	wo	Worked exclusively at home	0	2,833333333	1,630434783	2,52173913	,663043478	4,5	4,5
79	13	do	Worked exclusively at home	0	1,833333333	1,463414634	2,963414634	,479442509	4	3,5
79	14	vr	Worked exclusively at home	0	4,166666667	2,095238095	2,833333333	,752834467	4,5	4
79	16	di	888		8888	1,994252874	3	,664750958	8888	8888
80	1	ma	Worked not exclusively at home	1	3,166666667	2,342528736	2,909195402	,848233291	2	3
80	2	di	Worked exclusively at home	0	3	2,368493151	2,984931507	,815996465	2	1
80	3	wo	Worked exclusively at home	0	1,333333333	2,85106383	2,35106383	1,214893617	2	3
80	4	do	Worked exclusively at home	0	2,666666667	2,434782609	2,739130435	,898550725	1	1
80	6	ma	Worked exclusively at home	0	3,333333333	2,180921053	2,723684211	,819078947	4	4
80	7	di	Worked exclusively at home	0	2,333333333	2,330769231	2,669230769	,876923077	3	4
80	8	wo	Worked exclusively at home	0	2,5	2,003546099	2,858156028	,699833125	2	4
80	9	do	Worked exclusively at home	0	3,166666667	2,244736842	2,592105263	,873333333	1	3
80	10	vr	Worked exclusively at home	0	3	2,415384615	2,830769231	,853846154	2	3,5
80	11	ma	Worked exclusively at home	0	2,833333333	2,265957447	2,117021277	1,074468085	3	2,5
80	12	di	Worked exclusively at home	0	2,666666667	2,25862069	2,715517241	,84318555	2,5	4
80	13	wo	Worked not exclusively at home	1	3,5	2,305555556	2,5	,922222222	3	4,5
80	14	do	Worked exclusively at home	0	2,666666667	2,296296296	2,490740741	,935185185	3	5
81	1	ma	Worked not exclusively at home	1	2,833333333	1,782608696	2,282608696	,77826087	5	5
81	2	di	Worked not exclusively at home	1	3,333333333	1,905660377	2,745283019	,706199461	5	4,5
81	3	wo	Worked not exclusively at home	1	3,166666667	1,807471264	2,550766284	,710926146	4	3,5
81	4	do	Worked not exclusively at home	1	3,166666667	1,979452055	2,431506849	,81539915	4	3,5
81	5	vr	Worked not exclusively at home	1	3,666666667	2,094339623	2,594339623	,807187781	5	5
81	6	ma	Worked not exclusively at home	1	3,666666667	1,811320755	2,660377358	,704675964	5	4,5
81	7	di	Worked not exclusively at home	1	3,666666667	2,094339623	2,377358491	,886792453	4,5	4,5
81	8	wo	Worked not exclusively at home	1	3,666666667	2,094339623	2,188679245	,958071279	5	4
81	9	do	Worked not exclusively at home	1	3	2	2,622641509	,767295597	5	3,5
81	10	vr	Worked not exclusively at home	1	3,666666667	1,905660377	2,594339623	,735309973	5	4
81	12	di	Worked not exclusively at home	1	3,333333333	2,195833333	2,70625	,815873016	3	4,5
81	13	wo	Worked not exclusively at home	1	3,666666667	2,160377358	2,216981132	,990677026	5	5
81	14	do	Worked not exclusively at home	1	4	2,11627907	2,581395349	,835841313	2	2,5
81	15	vr	Worked not exclusively at home	1	3,166666667	2,29375	2,314583333	1,019934641	5	5
81	16	ma	Worked not exclusively at home	1	2,833333333	2	2,662857143	,751746032	5	4,5
82	2	ma	Worked exclusively at home	0	3,666666667	1,671134021	1,959793814	,917525773	3,5	3,5
82	3	di	Worked exclusively at home	0	3,333333333	2,399305556	2,59375	,944444444	2,5	2,5
82	4	wo	Worked exclusively at home	0	2,166666667	2,916666667	3,111111111	,922222222	2	2,5
82	5	do	Worked exclusively at home	0	3,666666667	3,017241379	3	1,005747126	2	3
82	6	vr	Worked exclusively at home	0	3,666666667	2,1625	3,675	,592857143	3	4
82	7	ma	Worked exclusively at home	0	3,666666667	2,607692308	2,617307692	1,010526316	2,5	2
82	8	di	888		8888	2,805555556	3,111111111	,912698413	8888	8888
82	9	wo	Worked exclusively at home	0	3,833333333	2,120689655	3,525862069	,60041507	2	2,5
82	10	do	888		8888	1,853448276	3,543103448	,512569522	8888	8888
82	11	vr	Worked not exclusively at home	1	3,833333333	2,784482759	3,715517241	,752526754	2,5	2
82	13	di	888		8888	2,560344828	2,115301724	1,210658307	8888	8888
82	14	wo	Worked exclusively at home	0	4	2,5	2,86969697	,906698565	2,5	2
82	15	do	Worked exclusively at home	0	4,166666667	2,611111111	3,222222222	,847222222	3,5	2
82	16	vr	888		8888	2,810344828	3,189655172	,883289125	8888	8888
82	17	ma	888		8888	3,411538462	3,215384615	1,065384615	8888	8888
83	3	ma	Worked exclusively at home	0	3,833333333	3,209770115	2,209770115	1,453384419	2	3
83	4	di	888		8888	2,64893617	2,64893617	1	8888	8888
83	5	wo	888		8888	2,382978723	2,5	,953191489	8888	8888
83	6	do	Worked exclusively at home	0	3,333333333	2,379310345	2,068965517	1,164750958	2	3
83	7	vr	Worked not exclusively at home	1	3,333333333	2,35106383	2,64893617	,90070922	3,5	3,5
83	8	ma	888		8888	2,732758621	1,905172414	1,445402299	8888	8888
83	9	di	Worked not exclusively at home	1	4	3	2,675	1,13	3,5	3
83	10	wo	Worked not exclusively at home	1	3,166666667	2	2,22	,912	3	2,5
83	11	do	888		8888	1,882978723	2,765957447	,681294326	8888	8888
83	12	vr	Worked exclusively at home	0	3,166666667	2,246153846	2,423076923	,951831502	4	4
83	13	ma	Worked exclusively at home	0	4,166666667	2,309322034	3,095338983	,746892655	3	4
83	14	di	Worked exclusively at home	0	3,333333333	2,02173913	2,47826087	,836120401	3	3
83	15	wo	Worked exclusively at home	0	3,666666667	3,125	2,625	1,19047619	3	2
83	16	do	Worked not exclusively at home	1	4,666666667	2,515068493	2,176712329	1,153816047	3	3
83	17	vr	888		8888	2,61875	2,8625	,917401961	8888	8888
84	4	ma	Worked not exclusively at home	1	3,666666667	2,458860759	2,642405063	,936158503	5	3
84	6	wo	Worked not exclusively at home	1	3,333333333	1,588607595	2	,794303797	5	5
84	7	do	Worked not exclusively at home	1	2,5	1,592105263	2,918421053	,54476709	2,5	3
84	8	vr	888		8888	1,958333333	2,416666667	,847222222	8888	8888
84	10	wo	Worked not exclusively at home	1	3,666666667	1,916666667	3,166666667	,605263158	5	5
84	11	do	Worked not exclusively at home	1	3,833333333	1,398550725	3,376811594	,413285024	4,5	5
84	12	vr	Worked not exclusively at home	1	3	1,968085106	2,585106383	,760325407	5	5
84	13	ma	Worked not exclusively at home	1	4	1,493421053	3,203947368	,462568058	3	4
84	14	di	Worked not exclusively at home	1	2,5	1,831395349	3,168604651	,580202743	4	3
84	15	wo	Worked not exclusively at home	1	2,166666667	1,579710145	2,557971014	,624530327	5	4
84	16	do	Worked not exclusively at home	1	3,833333333	1,64893617	3,414893617	,481522956	4,5	5
84	18	ma	888		8888	1,598076923	3,284615385	,493516484	8888	8888
84	19	di	Worked not exclusively at home	1	2,333333333	1,5	3,215517241	,467586207	3	4
85	2	ma	Worked exclusively at home	0	2,833333333	2	2,775316456	,723390204	4	4
85	3	di	Worked exclusively at home	0	3,166666667	2,506666667	2,746666667	,916872428	3	4
85	5	do	Worked exclusively at home	0	3	1,88372093	2,88372093	,647227191	3,5	4,5
85	6	vr	Worked exclusively at home	0	2	1	2,5	,4	2,5	4,5
85	8	di	Worked exclusively at home	0	2	1,918918919	2,662162162	,721921922	3,5	3,5
85	9	wo	Worked exclusively at home	0	2,333333333	2	2,803846154	,714219114	4	4
85	10	do	Worked exclusively at home	0	2,666666667	2,805555556	3	,935185185	2,5	4
85	11	vr	Worked exclusively at home	0	1,333333333	2	2,71	,744	4,5	4
85	12	ma	Worked exclusively at home	0	2,833333333	2,5	2,74691358	,912854031	3,5	4
85	13	di	Worked exclusively at home	0	2,5	2,099637681	2,900362319	,724427641	3	4
85	14	wo	Worked not exclusively at home	1	2,5	2,145	3	,715	2,5	3
85	15	do	Worked exclusively at home	0	2,666666667	2,74691358	3,12345679	,878817414	3	3,5
85	16	vr	Worked exclusively at home	0	2,833333333	2,390710383	2,718579235	,884281581	1	4
85	17	ma	Worked not exclusively at home	1	2,833333333	2,215517241	3	,738505747	2	3,5
85	19	wo	Worked exclusively at home	0	2,5	2	2,501811594	,806509026	4	4
86	1	vr	Worked not exclusively at home	1	3,333333333	2	3	,666666667	4	4
86	2	ma	Worked exclusively at home	0	3,5	2,198630137	2,61130137	,833531864	2,5	3,5
86	3	di	Worked exclusively at home	0	3,5	2,637681159	3,202898551	,845410628	4,5	4,5
86	4	wo	Worked exclusively at home	0	3,666666667	2,81884058	2,862318841	1,001073537	3	4
86	7	ma	Worked exclusively at home	0	2,833333333	2,102272727	2,693181818	,783549784	3,5	4
86	8	di	Worked not exclusively at home	1	3	2,9	3,2	,905128205	3,5	2
86	9	wo	Worked exclusively at home	0	3	2,5	2,912162162	,885135135	2,5	4
86	10	do	Worked exclusively at home	0	3,5	2,590909091	2,893939394	,891919192	3,5	2
86	11	vr	Worked exclusively at home	0	3,166666667	2,5	2,624242424	,953409091	2	3
86	12	ma	Worked exclusively at home	0	4	2,872881356	2,5	1,149152542	3	2,5
86	13	di	Worked exclusively at home	0	3,5	3	3,170454545	,947552448	4	2
86	14	wo	Worked exclusively at home	0	3,166666667	2,881355932	3,381355932	,85149314	1,5	2
86	15	do	Worked exclusively at home	0	3,333333333	2,557971014	2,739130435	,930952381	3	2
86	16	vr	Worked exclusively at home	0	3,333333333	3	3	1	2,5	2,5
86	20	do	Worked exclusively at home	0	2,833333333	2,378378378	2,621621622	,981981982	2	3,5
88	1	wo	Worked not exclusively at home	1	3,333333333	2,29787234	3,319148936	,740425532	2	3
88	2	do	Worked not exclusively at home	1	3,166666667	2,34057971	3,18115942	,736325386	1,5	2,5
88	3	vr	Worked exclusively at home	0	3,166666667	2,5	2,75308642	,910493827	2,5	4
88	6	wo	Worked exclusively at home	0	2,333333333	2,120689655	3	,706896552	2,5	3,5
88	7	do	Worked exclusively at home	0	1,833333333	1,901923077	3,382692308	,578143236	3,5	3
88	8	vr	Worked exclusively at home	0	2,166666667	1,117021277	3	,372340426	2	4
88	9	ma	Worked exclusively at home	0	3,833333333	2,407894737	3,305263158	,750730994	1	3
88	10	di	Worked not exclusively at home	1	3	2,117283951	3,12345679	,675438596	1	2
88	11	wo	Worked not exclusively at home	1	4,333333333	2	4	,5	1	1
88	12	do	Worked exclusively at home	0	3,833333333	1,974137931	3,25862069	,605418719	1,5	3
88	13	vr	Worked exclusively at home	0	2,666666667	1,853448276	3,431034483	,556366048	1,5	1
88	14	ma	Worked exclusively at home	0	3,166666667	2,402777778	2,305555556	1,064814815	1	1
88	15	di	Worked exclusively at home	0	3	2,340909091	3,170454545	,736596737	3	3
88	17	do	Worked exclusively at home	0	1,666666667	1,579710145	3,514492754	,479189892	2	3,5
88	18	vr	888		8888	1,958333333	3,458333333	,561111111	8888	8888
89	1	vr	Worked not exclusively at home	1	3,333333333	1,781420765	3,672131148	,484387198	3,5	3
89	7	ma	888		8888	2,643097643	3	,881032548	8888	8888
89	8	di	Worked exclusively at home	0	2,833333333	2,335	2,665	,877777778	1,5	1,5
89	9	wo	Worked exclusively at home	0	3,5	2,420454545	2,831818182	,856872294	1,5	2
89	10	do	Worked exclusively at home	0	3	2,892857143	2,921428571	,99137931	1	2
89	11	vr	Worked not exclusively at home	1	3,666666667	2,572727273	2,818181818	,918181818	2,5	3,25
89	12	ma	888		8888	2,827272727	2,909090909	,972727273	8888	8888
89	13	di	Worked exclusively at home	0	2,666666667	2,632352941	2,794117647	,963235294	3,5	3
89	14	wo	888		8888	2,847826087	3,169565217	,896286232	8888	8888
89	15	do	Worked exclusively at home	0	3,5	2,808123249	3,06162465	,916932665	1,5	2
89	17	ma	Worked exclusively at home	0	3,5	2,677083333	2,677083333	1	3,5	4
89	18	di	888		8888	2,807692308	3	,935897436	8888	8888
89	19	wo	888		8888	2,821917808	2,678082192	1,057534247	8888	8888
89	20	do	Worked exclusively at home	0	3,666666667	2,707191781	2,404109589	1,121232877	3	4
89	21	vr	888		8888	3	3	1	8888	8888
90	7	ma	Worked not exclusively at home	1	3	2,392307692	2,892307692	,826153846	4	4
90	8	di	Worked not exclusively at home	1	3,166666667	2,401923077	2,990384615	,811692308	4	4,5
90	9	wo	Worked not exclusively at home	1	3,333333333	2,392307692	3,009615385	,805351171	2	4
90	10	do	Worked not exclusively at home	1	3,166666667	2,094827586	2,810344828	,747126437	2,5	4
90	11	vr	888		8888	2,229166667	3,041666667	,744747899	8888	8888
90	19	ma	888		8888	2,189655172	2,75862069	,810344828	8888	8888
90	20	di	Worked exclusively at home	0	3,5	1,734042553	2,765957447	,631648936	3	3,5
90	21	wo	Worked not exclusively at home	1	3,333333333	2,189655172	3,189655172	,686118479	4	4
90	22	do	Worked not exclusively at home	1	4,333333333	2,705769231	3,284615385	,846923077	4,5	4,5
90	24	ma	Worked not exclusively at home	1	3	2,117021277	3,14893617	,677304965	4	4
90	25	di	Worked not exclusively at home	1	3,166666667	2,370967742	3,241935484	,731748727	4	4
90	26	wo	Worked not exclusively at home	1	3,5	2,084337349	2,996385542	,784958014	4,5	4,5
90	27	do	Worked not exclusively at home	1	3,166666667	2,41686747	2,83253012	,856668052	4	4
90	28	vr	Worked not exclusively at home	1	3,5	2,305555556	3,263888889	,718518519	4	4,5
91	1	di	Worked not exclusively at home	1	3,166666667	1,989473684	2,673684211	,751012146	4	4
91	2	wo	Worked exclusively at home	0	2,666666667	2,300724638	3,199275362	,72092159	2,5	4
91	6	di	Worked exclusively at home	0	3	2,506578947	2,651315789	,950090744	3,5	4
91	7	wo	Worked exclusively at home	0	3	2,415662651	2,918072289	,838640275	2,5	2,5
91	8	do	Worked exclusively at home	0	2,5	2,519578313	3,188253012	,794698795	2,5	2
91	11	di	Worked exclusively at home	0	2,333333333	2,115942029	3,260869565	,655797101	5	1
91	12	wo	Worked exclusively at home	0	2,5	2,196153846	3,186538462	,695384615	3	2
91	13	do	Worked exclusively at home	0	2,5	1,901923077	3,205769231	,593846154	3	2,5
91	14	vr	Worked exclusively at home	0	3,333333333	2,28	3,5	,651428571	2	4,5
91	16	di	Worked not exclusively at home	1	2,833333333	2,115942029	3,5	,604554865	3,5	4
91	17	wo	Worked exclusively at home	0	2	2,47826087	3,637681159	,680650903	2,5	3
91	18	do	888		8888	2	3,5	,571428571	8888	8888
92	1	ma	Worked not exclusively at home	1	2,5	2,609289617	2,43715847	1,086065574	2	4
92	2	di	Worked exclusively at home	0	2,166666667	1,803846154	3,186538462	,579145299	3	4
92	6	ma	Worked exclusively at home	0	2,833333333	2,85106383	3,117021277	,913400523	2	3,5
92	7	di	Worked exclusively at home	0	3,333333333	2	2,44	,853333333	2	3,5
92	8	wo	Worked exclusively at home	0	2,666666667	2	3	,666666667	2,5	4
92	9	do	Worked exclusively at home	0	2,666666667	2,474137931	2,689655172	,917241379	2	3
92	10	vr	Worked exclusively at home	0	2,833333333	2	2,5	,8	2	4
92	12	di	Worked not exclusively at home	1	3,166666667	2,098076923	3	,699358974	2	3
92	13	wo	Worked exclusively at home	0	3,333333333	2,16626506	2,83373494	,765633964	3	4
92	14	do	Worked not exclusively at home	1	2,833333333	2,226190476	3	,742063492	2	4
92	15	vr	Worked exclusively at home	0	2,333333333	2	3	,666666667	2,5	4
92	16	ma	Worked not exclusively at home	1	2,833333333	2,614754098	2,871584699	,909353905	2	4
92	17	di	Worked exclusively at home	0	3,166666667	2,29	2,855	,807272727	2,5	4
92	18	wo	Worked exclusively at home	0	1	2,258169935	2,879084967	,78354479	5	5
93	2	vr	Worked not exclusively at home	1	4	1	2,773584906	,379096326	5	5
93	3	ma	Worked exclusively at home	0	2	1,415584416	3,750649351	,379168129	5	5
93	4	di	Worked not exclusively at home	1	4,166666667	2,357142857	2,428571429	1,222222222	2	1,5
93	5	wo	Worked exclusively at home	0	3,666666667	1,761904762	3,134920635	,573929774	5	5
93	6	do	Worked exclusively at home	0	3,166666667	1	2,905660377	,344271261	5	5
93	7	vr	Worked exclusively at home	0	2,166666667	1,068693694	3,156531532	,339820515	5	3,5
93	8	ma	Worked exclusively at home	0	1,833333333	1	3,433962264	,293541364	5	2
93	9	di	Worked not exclusively at home	1	3,666666667	2,214285714	3,555555556	,617975118	5	5
93	10	wo	Worked exclusively at home	0	1,666666667	1	3,620567376	,276319425	5	3
93	11	do	Worked not exclusively at home	1	5	1,311320755	2,905660377	,450779327	5	5
93	12	vr	Worked exclusively at home	0	3,333333333	1,075308642	2,725925926	,394620811	4	1,5
93	13	ma	Worked exclusively at home	0	3,833333333	1,094339623	2,603773585	,516981132	5	5
93	14	di	Worked not exclusively at home	1	3,333333333	2,204980843	2,559386973	,874915483	2	3
93	15	wo	Worked exclusively at home	0	2,666666667	2,614035088	3,078947368	,867476383	5	4
93	16	do	888		8888	1	4	,25	8888	8888
106	1	di	Worked not exclusively at home	1	3,166666667	2	3	,666666667	3	5
106	5	ma	Worked exclusively at home	0	3,666666667	1,442028986	2,637681159	,572981366	5	5
106	6	di	Worked not exclusively at home	1	3,833333333	2	2,905172414	,688655672	4	4,5
106	7	wo	Worked exclusively at home	0	3,833333333	2,269230769	3,461538462	,679487179	2	2
106	8	do	Worked exclusively at home	0	3,5	2,217105263	3,289473684	,67376161	2	3
106	9	vr	Worked exclusively at home	0	3,5	2,604166667	3,100694444	,838518519	3	4
106	11	di	Worked exclusively at home	0	4	2,043103448	3,620689655	,575123153	2,5	2
106	12	wo	Worked exclusively at home	0	3,833333333	2,31884058	3,239130435	,714975845	3	4
106	13	do	Worked exclusively at home	0	3,333333333	2,760869565	3	,920289855	3	3
106	14	vr	888		8888	2,805555556	3,847222222	,731944444	8888	8888
106	15	ma	Worked exclusively at home	0	3,666666667	2,65942029	3,456521739	,784567176	2	3,5
106	16	di	Worked not exclusively at home	1	3,5	2,376811594	3,057971014	,769384058	2	4
106	17	wo	Worked not exclusively at home	1	3,833333333	2,47826087	3,355072464	,763023893	3,5	4
106	18	do	Worked exclusively at home	0	4,166666667	2,5	3,382978723	,739361702	4	4
106	19	vr	888		8888	2	3,5	,571428571	8888	8888
107	1	vr	Worked not exclusively at home	1	3,166666667	3,333333333	3,333333333	1	2	2
107	2	ma	Worked not exclusively at home	1	4,166666667	2,314285714	2,938095238	,787533875	1,5	1,5
107	3	di	Worked not exclusively at home	1	3,5	2,288888889	2,277777778	1,106878307	4	5
107	4	wo	Worked not exclusively at home	1	1	1,634615385	1,951923077	,873076923	2	3
107	5	do	Worked not exclusively at home	1	2,833333333	2,274193548	2,483870968	,906682028	3,5	3,5
107	6	vr	Worked not exclusively at home	1	2	2,232758621	2,75862069	,784482759	3	3
107	7	ma	Worked not exclusively at home	1	3	2,5	2,776315789	,930921053	3,5	4
107	8	di	Worked not exclusively at home	1	2,666666667	3	2,784482759	1,08125937	5	5
107	9	wo	Worked not exclusively at home	1	3,166666667	2,585106383	2,734042553	,940425532	4,5	5
107	10	do	Worked not exclusively at home	1	2,833333333	2,35106383	2,382978723	,990577508	1,5	3
107	11	vr	Worked not exclusively at home	1	2,5	2,199233716	2,569923372	,854430849	3	1,5
107	12	ma	Worked exclusively at home	0	2,166666667	2,575	2,479166667	1,036507937	2,5	3,5
